# Supplementary material for: ctxR: Utilities for interacting with the CTX APIs
Source: NAM J. 2025 Jul 16;1:100031. doi: 10.1016/j.namjnl.2025.100031 (PMC13289153; doi:10.1016/j.namjnl.2025.100031)
Supplement: MMC S1 — . [file mmc1.zip]

Archive with 1 entries (1 files):
- Updated httk PODs and BERs.Rmd
