# Supplementary material for: ctxR: Utilities for interacting with the CTX APIs
Source: NAM J. 2025 Jul 16;1:100031. doi: 10.1016/j.namjnl.2025.100031 (PMC13289153; doi:10.1016/j.namjnl.2025.100031)
Supplement: MMC S1 — . [file mmc1.zip › Updated httk PODs and BERs.Rmd]

---
title: "ctxR POD and BER workflow 2025-02-18"
author: "Paul Kruse"
date: "2025-02-18"
output: html_document
---

```{r setup, include=FALSE}
knitr::opts_chunk$set(echo = TRUE)
```

```{r}
library(ctxR)
library(data.table)
library(ggplot2)
library(gridExtra)
```

## Introduction

In this notebook, we present a workflow for processing bioactivity and exposure ratios for an input list of chemicals.

```{r}
# Input your list of chemicals. Here we use the TSCA High Priority list.
httk_chemicals_list <- get_chemicals_in_list('HTTKHUMANv2')
httk_chemicals <- data.table::data.table(httk_chemicals_list)[!is.na(dtxsid),]
```

```{r}
httk_chemical_exposure_list <- get_demographic_exposure_prediction_batch(DTXSID = httk_chemicals$dtxsid)
httk_chemical_exposure <- data.table::rbindlist(httk_chemical_exposure_list)
```


```{r}
httk_seem3_exposure_chemicals <- httk_chemical_exposure[predictor %in% 'SEEM3 Consensus', unique(dtxsid)]
httk_seem2_exposure_chemicals <- httk_chemical_exposure[predictor %in% 'SEEM2 Heuristic', unique(dtxsid)]

httk_seem3_exposure_values <- httk_chemical_exposure[dtxsid %in% httk_seem3_exposure_chemicals & predictor %in% 'SEEM3 Consensus', ]
httk_seem2_exposure_values <- httk_chemical_exposure[dtxsid %in% httk_seem2_exposure_chemicals & predictor %in% 'SEEM2 Heuristic', ]

httk_seem2_exposure_values[, demographic := as.factor(demographic)]
setattr(httk_seem2_exposure_values$demographic, "levels", c('Age 6-11', 'Age 12-19', 'Age 20-65', 'Age 66+', 'BMI <= 30', 'BMI > 30', 'Females', 'Males', 'Repro. Age Females'))
```

We will use data from httk, specifically the Css values. We grab that and filter out chemicals missing this data.

We grab the CSS values for each chemical for different models available. We filter to only include values for which the `species` column is 'Human'.

```{r}
httk_chemical_data <- get_httk_data_batch(DTXSID = union(httk_seem3_exposure_chemicals, httk_seem2_exposure_chemicals))
httk_chemicals_css <- data.table::rbindlist(httk_chemical_data)[parameter %in% 'Css' & species %in% 'Human',]
httk_pbtk_95_chemicals <- httk_chemicals_css[model %in% 'PBTK' & percentile %in% '95%', ]
httk_pbtk_50_chemicals <- httk_chemicals_css[model %in% 'PBTK' & percentile %in% '50%', ]
httk_3comp_95_chemicals <- httk_chemicals_css[model %in% '3compartmentss' & percentile %in% '95%', ]
httk_3comp_50_chemicals <- httk_chemicals_css[model %in% '3compartmentss' & percentile %in% '50%', ]
```

Now, we grab the bioactivity data for the remaining chemicals. We use the chemicals that have exposure data and that have httk data with the appropriate Css values for human species.


```{r}
seem_chemicals_bioactivity_data <- get_bioactivity_details_batch(DTXSID = unique(httk_chemicals_css$dtxsid))#, rate_limit = 3)
seem_chemicals_bioactivity_data_rbind <- rbindlist(seem_chemicals_bioactivity_data, use.names = TRUE, fill = TRUE)

# Determine the number of flags for each row
seem_chemicals_flags <- sapply(seem_chemicals_bioactivity_data_rbind$flag, function(t){length(t[[1]])})

# Exclude rows with 3 or more flags
seem_valid_flags_bioactivity_rbind <- seem_chemicals_bioactivity_data_rbind[which(seem_chemicals_flags < 4),]

# Exclude rows with fitc values of either 36 or 45
seem_valid_flags_bioactivity_rbind <- seem_valid_flags_bioactivity_rbind[!(fitc %in% c(36)),]

seem3_chemicals_bioactivity_rbind <- seem_valid_flags_bioactivity_rbind[dtxsid %in% httk_seem3_exposure_chemicals, ]
seem2_chemicals_bioactivity_rbind <- seem_valid_flags_bioactivity_rbind[dtxsid %in% httk_seem2_exposure_chemicals, ]
```

```{r}
#seem3_chemicals_bioactivity_rbind <- rbindlist(seem3_exposure_bioactivity, use.names = TRUE, fill #= TRUE)
seem3_chemicals_bio <- seem3_chemicals_bioactivity_rbind[hitc > 0.9, .(aeid, dtxsid, ac50)]
seem3_chemicals_ac50 <- seem3_chemicals_bio[, .(tenth_percentile = quantile(ac50, prob = 0.1, type = 2, na.rm = TRUE)), by = dtxsid]

#seem2_chemicals_bioactivity_rbind <- rbindlist(seem2_exposure_bioactivity, use.names = TRUE, fill #= TRUE)
seem2_chemicals_bio <- seem2_chemicals_bioactivity_rbind[hitc > 0.9, .(aeid, dtxsid, ac50)]
seem2_chemicals_ac50 <- seem2_chemicals_bio[, .(tenth_percentile = quantile(ac50, prob = 0.1, type = 2, na.rm = TRUE)), by = dtxsid]
```

We grab the molecular weight to convert the AC50 from micro mol/L to mg/L for use with CSS values from httk. Since molecular weight is given in g/mol and AC50 is given in micro mol/L, we should convert the molecular mass to mg/mol and the AC50 to mol/L. The product of these converted values will be mg/L. Converting from g/mol to mg/mol is given by 1E3. Converting micro mol/L to mol/L is given by 1E-6.

```{r}
httk_chemical_mass <- httk_chemicals[, .(dtxsid, monoisotopicMass, preferredName)]
httk_chemical_mass[, mass_conversion := 1E3]
httk_chemical_mass[, molar_mass := monoisotopicMass*mass_conversion]

seem3_chemicals_ac50[, mol_conversion := 1E-6]
seem3_chemicals_ac50[, molar_conc := tenth_percentile*mol_conversion]
seem2_chemicals_ac50[, mol_conversion := 1E-6]
seem2_chemicals_ac50[, molar_conc := tenth_percentile*mol_conversion]

seem3_chemicals_ac50 <- data.table::merge.data.table(seem3_chemicals_ac50, httk_chemical_mass, by = 'dtxsid')
seem2_chemicals_ac50 <- data.table::merge.data.table(seem2_chemicals_ac50, httk_chemical_mass, by = 'dtxsid')

seem3_chemicals_ac50[, ac50 := molar_mass*molar_conc]
seem2_chemicals_ac50[, ac50 := molar_mass*molar_conc]
```

Now, we divide the AC50 values by the CSS values to get the human equivalent dose. We make sure to only include rows with non-NA ac50 values.

```{r}
# Merge data together
seem3_pbtk_95_chemicals <- data.table::merge.data.table(seem3_chemicals_ac50, httk_pbtk_95_chemicals, by = 'dtxsid')
seem3_pbtk_50_chemicals <- data.table::merge.data.table(seem3_chemicals_ac50, httk_pbtk_50_chemicals, by = 'dtxsid')
seem2_pbtk_95_chemicals <- data.table::merge.data.table(seem2_chemicals_ac50, httk_pbtk_95_chemicals, by = 'dtxsid')
seem2_pbtk_50_chemicals <- data.table::merge.data.table(seem2_chemicals_ac50, httk_pbtk_50_chemicals, by = 'dtxsid')

# Compute human equivalent dose
seem3_pbtk_95_chemicals[, human_equiv_dose := ac50/predicted]
seem3_pbtk_50_chemicals[, human_equiv_dose := ac50/predicted]
seem2_pbtk_95_chemicals[, human_equiv_dose := ac50/predicted]
seem2_pbtk_50_chemicals[, human_equiv_dose := ac50/predicted]

# Merge data together
seem3_3comp_95_chemicals <- data.table::merge.data.table(seem3_chemicals_ac50, httk_3comp_95_chemicals, by = 'dtxsid')
seem3_3comp_50_chemicals <- data.table::merge.data.table(seem3_chemicals_ac50, httk_3comp_50_chemicals, by = 'dtxsid')
seem2_3comp_95_chemicals <- data.table::merge.data.table(seem2_chemicals_ac50, httk_3comp_95_chemicals, by = 'dtxsid')
seem2_3comp_50_chemicals <- data.table::merge.data.table(seem2_chemicals_ac50, httk_3comp_50_chemicals, by = 'dtxsid')

# Compute human equivalent dose
seem3_3comp_95_chemicals[, human_equiv_dose := ac50/predicted]
seem3_3comp_50_chemicals[, human_equiv_dose := ac50/predicted]
seem2_3comp_95_chemicals[, human_equiv_dose := ac50/predicted]
seem2_3comp_50_chemicals[, human_equiv_dose := ac50/predicted]
```

Finally, we merge this data with the exposure values.

```{r}
seem3_pbtk_50_exp_chemicals <- merge.data.table(httk_seem3_exposure_values, seem3_pbtk_50_chemicals[, .(dtxsid, human_equiv_dose)], by = 'dtxsid')[, ber := human_equiv_dose/u95]
seem3_pbtk_50_exp_chemicals[, ratio := ber]
s3pbtk_50_order <- seem3_pbtk_50_exp_chemicals[, mean(log(ratio)), by = dtxsid][order(V1), dtxsid]
seem3_pbtk_50_exp_chemicals[, dtxsid_factor := factor(dtxsid, levels = s3pbtk_50_order)]


seem3_pbtk_95_exp_chemicals <- merge.data.table(httk_seem3_exposure_values, seem3_pbtk_95_chemicals[, .(dtxsid, human_equiv_dose)], by = 'dtxsid')[, ber := human_equiv_dose/u95]
seem3_pbtk_95_exp_chemicals[, ratio := ber]
s3pbtk_95_order <- seem3_pbtk_95_exp_chemicals[, mean(log(ratio)), by = dtxsid][order(V1), dtxsid]
seem3_pbtk_95_exp_chemicals[, dtxsid_factor := factor(dtxsid, levels = s3pbtk_95_order)]


seem2_pbtk_50_exp_chemicals <- merge.data.table(httk_seem2_exposure_values, seem2_pbtk_50_chemicals[, .(dtxsid, human_equiv_dose)], by = 'dtxsid')[, ber := human_equiv_dose/u95]
seem2_pbtk_50_exp_chemicals[, ratio := ber]
s2pbtk_50_order <- seem2_pbtk_50_exp_chemicals[, mean(log(ratio)), by = dtxsid][order(V1), dtxsid]
seem2_pbtk_50_exp_chemicals[, dtxsid_factor := factor(dtxsid, levels = s2pbtk_50_order)]

seem2_pbtk_95_exp_chemicals <- merge.data.table(httk_seem2_exposure_values, seem2_pbtk_95_chemicals[, .(dtxsid, human_equiv_dose)], by = 'dtxsid')[, ber := human_equiv_dose/u95]
seem2_pbtk_95_exp_chemicals[, ratio := ber]
s2pbtk_95_order <- seem2_pbtk_95_exp_chemicals[, mean(log(ratio)), by = dtxsid][order(V1), dtxsid]
seem2_pbtk_95_exp_chemicals[, dtxsid_factor := factor(dtxsid, levels = s2pbtk_95_order)]

```


```{r}
seem3_3comp_50_exp_chemicals <- merge.data.table(httk_seem3_exposure_values, seem3_3comp_50_chemicals[,.(dtxsid, human_equiv_dose)], by = 'dtxsid')[, ber := human_equiv_dose/u95]
seem3_3comp_50_exp_chemicals[, ratio := ber]
s33c50_order <- seem3_3comp_50_exp_chemicals[, mean(log(ratio)), by = dtxsid][order(V1), dtxsid]
seem3_3comp_50_exp_chemicals[, dtxsid_factor := factor(dtxsid, levels = s33c50_order)]


seem3_3comp_95_exp_chemicals <- merge.data.table(httk_seem3_exposure_values, seem3_3comp_95_chemicals[,.(dtxsid, human_equiv_dose)], by = 'dtxsid')[, ber := human_equiv_dose/u95]
seem3_3comp_95_exp_chemicals[, ratio := ber]
s33c95_order <- seem3_3comp_95_exp_chemicals[, mean(log(ratio)), by = dtxsid][order(V1), dtxsid]
seem3_3comp_95_exp_chemicals[, dtxsid_factor := factor(dtxsid, levels = s33c95_order)]


seem2_3comp_50_exp_chemicals <- merge.data.table(httk_seem2_exposure_values, seem2_3comp_50_chemicals[,.(dtxsid, human_equiv_dose)], by = 'dtxsid')[, ber := human_equiv_dose/u95]
seem2_3comp_50_exp_chemicals[, ratio := ber]
s23c50_order <- seem2_3comp_50_exp_chemicals[, mean(log(ratio)), by = dtxsid][order(V1), dtxsid]
seem2_3comp_50_exp_chemicals[, dtxsid_factor := factor(dtxsid, levels = s23c50_order)]

seem2_3comp_95_exp_chemicals <- merge.data.table(httk_seem2_exposure_values, seem2_3comp_95_chemicals[,.(dtxsid, human_equiv_dose)], by = 'dtxsid')[, ber := human_equiv_dose/u95]
seem2_3comp_95_exp_chemicals[, ratio := ber]
s23c95_order <- seem2_3comp_95_exp_chemicals[, mean(log(ratio)), by = dtxsid][order(V1), dtxsid]
seem2_3comp_95_exp_chemicals[, dtxsid_factor := factor(dtxsid, levels = s23c95_order)]
```


Now we visualize.

```{r, eval=FALSE}
ggplot(seem2_3comp_50_exp_chemicals[!is.na(ber),], aes(x=dtxsid_factor)) + geom_linerange(aes(y = median, ymax = u95, ymin = l95, color = demographic)) + geom_boxplot(aes(y=ber), shape = 21, color = 'black') + geom_hline(yintercept = 1, col = 'blue') + scale_y_log10() + scale_color_brewer(palette = 'Paired') + 
  theme(axis.text.x = element_blank(), axis.title.x = element_blank()) + facet_wrap(vars(demographic))
```
```{r}
ggplot(seem2_3comp_95_exp_chemicals[!is.na(ber),], aes(x=dtxsid_factor)) + geom_linerange(aes(y = median, ymax = u95, ymin = l95, color = demographic)) + geom_boxplot(aes(y=ber), shape = 21, color = 'black') + geom_hline(yintercept = 1, col = 'blue') + scale_y_log10() + scale_color_brewer(palette = 'Paired') + 
  theme(axis.text.x = element_blank(), axis.title.x = element_blank()) + facet_wrap(vars(demographic))

```

```{r, eval=FALSE}
ggplot(seem2_pbtk_50_exp_chemicals[!is.na(ber),], aes(x=dtxsid_factor)) + geom_linerange(aes(y = median, ymax = u95, ymin = l95, color = demographic)) + geom_boxplot(aes(y=ber), shape = 21, color = 'black') + geom_hline(yintercept = 1, col = 'blue') + scale_y_log10() + scale_color_brewer(palette = 'Paired') + 
  theme(axis.text.x = element_blank(), axis.title.x = element_blank()) + facet_wrap(vars(demographic))

```

```{r, eval=FALSE}
ggplot(seem2_pbtk_95_exp_chemicals[!is.na(ber),], aes(x=dtxsid_factor)) + geom_linerange(aes(y = median, ymax = u95, ymin = l95, color = demographic)) + geom_boxplot(aes(y=ber), shape = 21, color = 'black') + geom_hline(yintercept = 1, col = 'blue') + scale_y_log10() + scale_color_brewer(palette = 'Paired') + 
  theme(axis.text.x = element_blank(), axis.title.x = element_blank()) + facet_wrap(vars(demographic))

```

```{r, eval=FALSE}
ggplot(seem3_pbtk_95_exp_chemicals, aes(x=dtxsid_factor)) + geom_linerange(aes(y = median, ymax = u95, ymin = l95, color = demographic)) + geom_boxplot(aes(y=ber), shape = 21, color = 'black') + geom_hline(yintercept = 1, col = 'blue') + scale_y_log10() + scale_color_brewer(palette = 'PuOr') + 
  theme(axis.text.x = element_blank(), axis.title.x = element_blank()) + facet_wrap(vars(demographic))

```

```{r, eval=FALSE}
ggplot(seem3_pbtk_50_exp_chemicals, aes(x=dtxsid_factor)) + geom_linerange(aes(y = median, ymax = u95, ymin = l95, color = demographic)) + geom_boxplot(aes(y=ber), shape = 21, color = 'black') + geom_hline(yintercept = 1, col = 'blue') + scale_y_log10() + scale_color_brewer(palette = 'PuOr') + 
  theme(axis.text.x = element_blank(), axis.title.x = element_blank()) + facet_wrap(vars(demographic))

```

```{r}
ggplot(seem3_3comp_95_exp_chemicals, aes(x=dtxsid_factor)) + geom_linerange(aes(y = median, ymax = u95, ymin = l95, color = demographic)) + geom_boxplot(aes(y=ber), shape = 21, color = 'black') + geom_hline(yintercept = 1, col = 'blue') + scale_y_log10() + scale_color_brewer(palette = 'PuOr') + 
  theme(axis.text.x = element_blank(), axis.title.x = element_blank()) + facet_wrap(vars(demographic))

```

```{r, eval=FALSE}
ggplot(seem3_3comp_50_exp_chemicals, aes(x=dtxsid_factor)) + geom_linerange(aes(y = median, ymax = u95, ymin = l95, color = demographic)) + geom_boxplot(aes(y=ber), shape = 21, color = 'black') + geom_hline(yintercept = 1, col = 'blue') + scale_y_log10() + scale_color_brewer(palette = 'PuOr') + 
  theme(axis.text.x = element_blank(), axis.title.x = element_blank()) + facet_wrap(vars(demographic))

```

```{r, eval=FALSE}
s23c95_list <- list()
demo_list <- levels(seem2_3comp_95_exp_chemicals$demographic)
for (i in seq_along(demo_list)){
  print(demo_list[[i]])
  s23c95_list[[i]] <- ggplot(seem2_3comp_95_exp_chemicals[demographic %in% demo_list[[i]] & !is.na(ber),], aes(x=dtxsid_factor)) + geom_linerange(aes(y = median, ymax = u95, ymin = l95, color = demographic)) + geom_boxplot(aes(y=ber), shape = 21, color = 'black') + geom_hline(yintercept = 1, col = 'blue') + scale_y_log10() + scale_color_brewer(palette = 'PuOr') + 
  theme(axis.text.x = element_blank(), axis.title.x = element_blank())# + facet_wrap(vars(demographic))
}
s23c95_list
```
```{r, eval=FALSE}
s23c50_list <- list()
demo_list <- levels(seem2_3comp_50_exp_chemicals$demographic)
for (i in seq_along(demo_list)){
  print(demo_list[[i]])
  s23c50_list[[i]] <- ggplot(seem2_3comp_50_exp_chemicals[demographic %in% demo_list[[i]] & !is.na(ber),], aes(x=dtxsid_factor)) + geom_linerange(aes(y = median, ymax = u95, ymin = l95, color = demographic)) + geom_boxplot(aes(y=ber), shape = 21, color = 'black') + geom_hline(yintercept = 1, col = 'blue') + scale_y_log10() + scale_color_brewer(palette = 'PuOr') + 
  theme(axis.text.x = element_blank(), axis.title.x = element_blank())# + facet_wrap(vars(demographic))
}
s23c50_list
```

```{r, eval=FALSE}
s2pbtk95_list <- list()
demo_list <- levels(seem2_pbtk_95_exp_chemicals$demographic)
for (i in seq_along(demo_list)){
  print(demo_list[[i]])
  s2pbtk95_list[[i]] <- ggplot(seem2_pbtk_95_exp_chemicals[demographic %in% demo_list[[i]] & !is.na(ber),], aes(x=dtxsid_factor)) + geom_linerange(aes(y = median, ymax = u95, ymin = l95, color = demographic)) + geom_boxplot(aes(y=ber), shape = 21, color = 'black') + geom_hline(yintercept = 1, col = 'blue') + scale_y_log10() + scale_color_brewer(palette = 'PuOr') + 
  theme(axis.text.x = element_blank(), axis.title.x = element_blank())# + facet_wrap(vars(demographic))
}
s2pbtk95_list
```

```{r, eval=FALSE}
s2pbtk50_list <- list()
demo_list <- levels(seem2_pbtk_50_exp_chemicals$demographic)
for (i in seq_along(demo_list)){
  print(demo_list[[i]])
  s2pbtk50_list[[i]] <- ggplot(seem2_pbtk_50_exp_chemicals[demographic %in% demo_list[[i]] & !is.na(ber),], aes(x=dtxsid_factor)) + geom_linerange(aes(y = median, ymax = u95, ymin = l95, color = demographic)) + geom_boxplot(aes(y=ber), shape = 21, color = 'black') + geom_hline(yintercept = 1, col = 'blue') + scale_y_log10() + scale_color_brewer(palette = 'PuOr') + 
  theme(axis.text.x = element_blank(), axis.title.x = element_blank())# + facet_wrap(vars(demographic))
}
s2pbtk50_list
```

Now we work to recreate figures from KPF paper.

First we grab the hazard data for the httk chemicals and filter the data to include only NOEL, NOAEL, LOEL, LOAEL. We aggregate by chemical and take the 5th percentile.

```{r}
httk_hazard <- get_human_hazard_by_dtxsid_batch(DTXSID = unique(c(httk_seem2_exposure_chemicals, httk_seem3_exposure_chemicals)))

# Filter for only those rows with a toxValType of 'NOAEL', 'NOEL', 'LOAEL', 'LOEL'
# Harmonize riskAssessmentClass values.
# Only consider 'oral' vlue for exposureRoute
kpf_hazard <- httk_hazard[toxvalType %in% c('NOAEL', 'NOEL', 'LOAEL', 'LOEL'), ]
kpf_hazard[grepl('acute', riskAssessmentClass), riskAssessmentClass := 'acute']
kpf_hazard[grepl('develop', riskAssessmentClass), riskAssessmentClass := 'developmental / reproductive']
kpf_hazard[grepl('repro', riskAssessmentClass), riskAssessmentClass := 'developmental / reproductive']
kpf_hazard[riskAssessmentClass %in% c('study with volunteers', 'human'), riskAssessmentClass := 'human']
kpf_hazard[riskAssessmentClass %in% c('short-term', 'other', 'range-finding'), riskAssessmentClass := 'repeat dose']
kpf_hazard <- copy(kpf_hazard)[exposureRoute %in% 'oral',]
valid_species <- c('Rat', 'Mouse', 'Dog', 'Human (RA)', 'Rabbit', 'Human', 
                   'Hamster', 'Monkey', 'Cat', 'Rhesus Macaque', 'Guinea Pig',
                   'Primate', 'Mouse, Rat', 'Sheep', 'Pig')
kpf_hazard <- copy(kpf_hazard)[speciesCommon %in% valid_species,]

# Attach molecular weight for unit conversions
kpf_hazard <- merge.data.table(kpf_hazard, httk_chemicals[, .(dtxsid, monoisotopicMass)], by = 'dtxsid')

# Convert units
kpf_hazard[, conversion_factor := 0]
kpf_hazard[toxvalUnits %in% c('ug/kg-day'), conversion_factor := 1E-3]
kpf_hazard[toxvalUnits %in% c('mg/kg-day', 'ppm'), conversion_factor := 1]
kpf_hazard[toxvalUnits %in% c('ng/kg-day'), conversion_factor := 1E-6]
kpf_hazard[toxvalUnits %in% c('mM/kg-day'), conversion_factor := 1]

# Remove rows not under consideration
kpf_hazard <- kpf_hazard[conversion_factor != 0,]

# Convert rows in molar concentration to mass concentration
# mM/kg-day * 1M/1E3 mM * g/M * 1E3 mg/g = mg/kg-day
# Take toxvalnumeric, multiply by molecular weight
kpf_hazard[toxvalUnits %in% 'mM/kg-day', mg_kg_day := toxvalNumeric*monoisotopicMass]
kpf_hazard[!(toxvalUnits %in% 'mM/kg-day'), mg_kg_day := toxvalNumeric*conversion_factor]


kpf_hazard_5th_percentile <- kpf_hazard[, .(percentile_5th_pod_trad = quantile(mg_kg_day, prob = 0.05, type = 2, na.rm = TRUE)), by  = .(dtxsid)]
```

We collect the CSS values for httk chemicals by model and percentile.

```{r}
httk_css_model_percentile <- dcast(httk_chemicals_css[, .(dtxsid, predicted, model, percentile)], dtxsid ~ model + percentile, value.var = 'predicted')
```

We take the 5th percentile AC50 values for each chemical from the bioactivity data.

```{r}
seem3_chemicals_kpf_ac50 <- seem3_chemicals_bio[, .(fifth_percentile = quantile(ac50, prob = 0.05, type = 2, na.rm = TRUE)), by = dtxsid]

seem3_chemicals_kpf_ac50[, mol_conversion := 1E-6]
seem3_chemicals_kpf_ac50[, molar_conc := fifth_percentile*mol_conversion]

seem3_chemicals_kpf_ac50 <- data.table::merge.data.table(seem3_chemicals_kpf_ac50, httk_chemical_mass, by = 'dtxsid')

seem3_chemicals_kpf_ac50[, ac50 := molar_mass*molar_conc]
```

Now we merge the bioactivity data with the httk data. We also merge this with the seem3 data.

```{r}
kpf_httk_bioactivity <- merge.data.table(httk_css_model_percentile, seem3_chemicals_kpf_ac50, by = 'dtxsid')


kpf_httk_bioactivity_seem3 <- merge.data.table(kpf_httk_bioactivity, httk_seem3_exposure_values, by = 'dtxsid')

kpf_httk_bioactivity_seem3 <- merge.data.table(kpf_httk_bioactivity_seem3, kpf_hazard_5th_percentile, by = 'dtxsid')
```

Finally, we compute the BER for each httk model using the 5th percentile AC50 with the CSS values of 50th and 95th percentile.

```{r}
# Compute aed values using 5th percentile bioactivity and CSS values for 3 compartment
# model and the associated log10 values
kpf_httk_bioactivity_seem3[, aed_3comp_50 := ac50/`3compartmentss_50%`]
kpf_httk_bioactivity_seem3[, aed_3comp_95 := ac50/`3compartmentss_95%`]
kpf_httk_bioactivity_seem3[, log.aed.50 := log10(aed_3comp_50)]
kpf_httk_bioactivity_seem3[, log.aed.95 := log10(aed_3comp_95)]
kpf_httk_bioactivity_seem3[, aed_pbtk_50 := ac50/`PBTK_50%`]
kpf_httk_bioactivity_seem3[, aed_pbtk_95 := ac50/`PBTK_95%`]

# Compute the log10 values for the median and upper 95th percentile exposure
kpf_httk_bioactivity_seem3[, log.expo.50 := log10(median)]
kpf_httk_bioactivity_seem3[, log.expo.95 := log10(u95)]

# Compute the log10 values of the POD traditional values
kpf_httk_bioactivity_seem3[, log.p5.POD := log10(percentile_5th_pod_trad)]

# Define POD.NAM
kpf_httk_bioactivity_seem3[, pod.nam.95 := log.aed.95]
kpf_httk_bioactivity_seem3[, pod.nam.50 := log.aed.50]

# Define POD ratio
kpf_httk_bioactivity_seem3[, pod.ratio.95 := log.p5.POD - pod.nam.95]
kpf_httk_bioactivity_seem3[, pod.ratio.50 := log.p5.POD - pod.nam.50]

# Compute the ber values for aed values and SEEM3 exposure values
kpf_httk_bioactivity_seem3[, ber.95 := pod.nam.95 - log.expo.95]
kpf_httk_bioactivity_seem3[, ber.50 := pod.nam.95 - log.expo.50]
kpf_httk_bioactivity_seem3[, ber.95.pod.50 := pod.nam.50 - log.expo.95]
kpf_httk_bioactivity_seem3[, ber.50.pod.50 := pod.nam.50 - log.expo.50]


# !!!!!!!ADD IN MEDIAN EXPOSURE!!!!!
kpf_httk_bioactivity_seem3[, ber_3comp_50 := aed_3comp_50/u95]
kpf_httk_bioactivity_seem3[, ber_3comp_95 := aed_3comp_95/u95]
kpf_httk_bioactivity_seem3[, ber_pbtk_50 := aed_pbtk_50/u95]
kpf_httk_bioactivity_seem3[, ber_pbtk_95 := aed_pbtk_95/u95]

# Determine ordering based on ber for each model
kpf_3comp_order <- kpf_httk_bioactivity_seem3[, log10(ber_3comp_95), by = dtxsid][order(-V1), dtxsid]
kpf_pbtk_order <- kpf_httk_bioactivity_seem3[, log10(ber_pbtk_95), by = dtxsid][order(-V1), dtxsid]
kpf_httk_bioactivity_seem3[, dtxsid_factor_3comp := factor(dtxsid, levels = kpf_3comp_order)]
kpf_httk_bioactivity_seem3[, dtxsid_factor_pbtk := factor(dtxsid, levels = kpf_pbtk_order)]

# Calculate log10 POD ratio
kpf_httk_bioactivity_seem3[, log10_3comp_50 := log10(percentile_5th_pod_trad) - log10(aed_3comp_50)]
kpf_httk_bioactivity_seem3[, log10_3comp_95 := log10(percentile_5th_pod_trad) - log10(aed_3comp_95)]
kpf_httk_bioactivity_seem3[, log10_pbtk_50 := log10(percentile_5th_pod_trad) - log10(aed_pbtk_50)]
kpf_httk_bioactivity_seem3[, log10_pbtk_95 := log10(percentile_5th_pod_trad) - log10(aed_pbtk_95)]

# Calculate ordering based on log10 POD ratio
kpf_pbtk_pod_order <- kpf_httk_bioactivity_seem3[order(log10_pbtk_95), dtxsid]
kpf_3comp_pod_order <- kpf_httk_bioactivity_seem3[order(log10_3comp_95), dtxsid]
kpf_httk_bioactivity_seem3[, dtxsid_factor_pbtk_pod := factor(dtxsid, levels = kpf_pbtk_pod_order)]
kpf_httk_bioactivity_seem3[, dtxsid_factor_3comp_pod := factor(dtxsid, levels = kpf_3comp_pod_order)]

```

Now plot the data.

```{r}
kpf_3comp_all_pod <- ggplot(kpf_httk_bioactivity_seem3[!is.na(ber_3comp_50) & !is.na(ber_3comp_95),], aes(y=dtxsid_factor_3comp_pod)) + geom_point(aes(x = log10(u95), color = 'SEEM3 Exposure'), size = 1) + geom_pointrange(aes(x = log10(aed_3comp_95), xmax = log10(aed_3comp_50), xmin = log10(aed_3comp_95), color = 'POD NAM'), size = 1E-1) + geom_point(aes(x = log10(percentile_5th_pod_trad), color = 'POD Traditional'), shape = 15, size = 1) + #geom_hline(yintercept = 0, col = 'black')+
  scale_x_continuous(breaks = seq(from = -10, to = 4, by = 2), limits = c(-10, 4)) +
  theme(axis.text.y = element_blank()) + #, axis.title.y = element_blank()) + 
  labs(x = 'log10 mg/kg-bw/day', y = 'Chemical', title = 'Comparison of traditional and NAM POD, SEEM3, 3COMP', color = 'Exposure and PODs') + scale_color_manual(values = c('SEEM3 Exposure' = '#999999', 'POD NAM' = '#009E73', 'POD Traditional' = '#56B4E9'))

kpf_3comp_all_ber <- ggplot(kpf_httk_bioactivity_seem3[!is.na(ber_3comp_50) & !is.na(ber_3comp_95),], aes(y=dtxsid_factor_3comp_pod)) + #geom_point(aes(y = log10(u95), color = 'SEEM3 Exposure'), size = 1) +
  geom_pointrange(aes(x = log10(ber_3comp_95), xmax = log10(ber_3comp_50), xmin = log10(ber_3comp_95), color = 'BER'), size = 1E-1) + #geom_point(aes(y = log10(fifth_percentile), color = 'POD Traditional'), shape = 15, size = 1) + 
  geom_vline(xintercept = 0, col = 'black') +
  scale_x_continuous(breaks = seq(from = -7, to = 11, by = 2), limits = c(-7, 11)) +
  #coord_flip() + 
  theme(axis.text.y = element_blank()) + #, axis.title.y = element_blank()) + 
  xlab('log10 BER') + 
  ylab('Chemical') +
  labs(title = 'BER, 3COMP', color = 'BER') + scale_color_manual(values = c('SEEM3 Exposure' = '#999999', 'BER' = '#009E73', 'POD Traditional' = '#56B4E9'))


grid.arrange(kpf_3comp_all_pod, kpf_3comp_all_ber, ncol=2)
```

```{r, eval=FALSE}
kpf_pbtk_all_pod <- ggplot(kpf_httk_bioactivity_seem3[!is.na(ber_pbtk_50) & !is.na(ber_pbtk_95),], aes(y=dtxsid_factor_pbtk_pod)) + geom_point(aes(x = log10(u95), color = 'SEEM3 Exposure'), size = 1) + geom_pointrange(aes(x = log10(aed_pbtk_95), xmax = log10(aed_pbtk_50), xmin = log10(aed_pbtk_95), color = 'POD NAM'), size = 1E-1) + geom_point(aes(x = log10(percentile_5th_pod_trad), color = 'POD Traditional'), shape = 15, size = 1) + #geom_hline(yintercept = 0, col = 'black') +
  scale_x_continuous(breaks = seq(from = -10, to = 4, by = 2), limits = c(-10, 4)) + theme(axis.text.y = element_blank()) + #, axis.title.y = element_blank()) + 
  labs(x = 'log10 mg/kg-bw/day', y = 'Chemical', title = 'Comparison of traditional and NAM POD, SEEM3, PBTK', color = 'Exposure and PODs') + scale_color_manual(values = c('SEEM3 Exposure' = '#999999', 'POD NAM' = '#009E73', 'POD Traditional' = '#56B4E9'))

kpf_pbtk_all_ber <- ggplot(kpf_httk_bioactivity_seem3[!is.na(ber_pbtk_50) & !is.na(ber_pbtk_95),], aes(y=dtxsid_factor_pbtk_pod)) + #geom_point(aes(y = log10(u95), color = 'SEEM3 Exposure'), size = 1) + 
  geom_pointrange(aes(x = log10(ber_pbtk_95), xmax = log10(ber_pbtk_50), xmin = log10(ber_pbtk_95), color = 'BER'), size = 1E-1) + #geom_point(aes(y = log10(fifth_percentile), color = 'POD Traditional'), shape = 15, size = 1) + 
  geom_vline(xintercept = 0, col = 'black') +
  scale_x_continuous(breaks = seq(from = -15, to = 15, by = 2), limits = c(-15, 15)) + theme(axis.text.y = element_blank()) + #, axis.title.y = element_blank()) + 
  labs(x = 'log10 BER', y = 'Chemical', title = 'BER, PBTK', color = 'BER') + scale_color_manual(values = c('SEEM3 Exposure' = '#999999', 'BER' = '#009E73', 'POD Traditional' = '#56B4E9'))


grid.arrange(kpf_pbtk_all_pod, kpf_pbtk_all_ber, ncol = 2)
```


```{r}
kpf_seem3_3comp_pod <- ggplot(kpf_httk_bioactivity_seem3[!is.na(ber_3comp_50) & !is.na(ber_3comp_95) & ber_3comp_50 < 1E3 & ber_3comp_95 > 1E-6,], aes(y=dtxsid_factor_3comp_pod)) + geom_point(aes(x = log10(u95), color = 'SEEM3 Exposure'), size = 1) + geom_pointrange(aes(x = log10(aed_3comp_95), xmax = log10(aed_3comp_50), xmin = log10(aed_3comp_95), color = 'POD NAM'), size = 1E-1) + geom_point(aes(x = log10(percentile_5th_pod_trad), color = 'POD Traditional'), shape = 15, size = 1) + #geom_hline(yintercept = 0, col = 'black')+ 
  scale_x_continuous(breaks = seq(from = -9, to = 4, by = 2), limits = c(-9, 4)) +
  theme(axis.text.y = element_blank()) + #, axis.title.y = element_blank()) + 
  labs(x = 'log10 mg/kg-bw/day', y = 'Chemical', title = 'Comparison of traditional and NAM POD, SEEM3, 3COMP', color = 'Exposure and PODs') + scale_color_manual(values = c('SEEM3 Exposure' = '#999999', 'POD NAM' = '#009E73', 'POD Traditional' = '#56B4E9'))

kpf_seem3_3comp_ber <- ggplot(kpf_httk_bioactivity_seem3[!is.na(ber_3comp_50) & !is.na(ber_3comp_95) & ber_3comp_50 < 1E3 & ber_3comp_95 > 1E-6,], aes(y=dtxsid_factor_3comp_pod)) + #geom_point(aes(y = log10(u95), color = 'SEEM3 Exposure'), size = 1) + 
  geom_pointrange(aes(x = log10(ber_3comp_95), xmax = log10(ber_3comp_50), xmin = log10(ber_3comp_95), color = 'BER'), size = 1E-1) + #geom_point(aes(y = log10(fifth_percentile), color = 'POD Traditional'), shape = 15, size = 1) +
  geom_vline(xintercept = 0, col = 'black') + 
  scale_x_continuous(breaks = seq(from = -7, to = 5, by = 2), limits = c(-7, 5)) +
  theme(axis.text.y = element_blank()) + #, axis.title.y = element_blank()) + 
  labs(x = 'log10 BER', y = 'Chemical', title = 'BER, 3COMP', color = 'BER') + scale_color_manual(values = c('SEEM3 Exposure' = '#999999', 'BER' = '#009E73', 'POD Traditional' = '#56B4E9'))

grid.arrange(kpf_seem3_3comp_pod, kpf_seem3_3comp_ber, ncol=2)
```

```{r, eval=FALSE}
kpf_seem3_pbtk_pod <- ggplot(kpf_httk_bioactivity_seem3[!is.na(ber_pbtk_50) & !is.na(ber_pbtk_95) & ber_pbtk_50 < 1E3 & ber_pbtk_95 > 1E-6,], aes(y=dtxsid_factor_pbtk_pod)) + geom_point(aes(x = log10(u95), color = 'SEEM3 Exposure'), size = 1) + geom_pointrange(aes(x = log10(aed_pbtk_95), xmax = log10(aed_pbtk_50), xmin = log10(aed_pbtk_95), color = 'POD NAM'), size = 1E-1) + geom_point(aes(x = log10(percentile_5th_pod_trad), color = 'POD Traditional'), shape = 15, size = 1) + #geom_hline(yintercept = 0, col = 'black') + 
  scale_x_continuous(breaks = seq(from = -10, to = 4, by = 2), limits = c(-10, 4)) + theme(axis.text.y = element_blank()) + #, axis.title.y = element_blank()) + 
  labs(x = 'log10 mg/kg-bw/day', y = 'Chemical', title = 'Comparison of traditional and NAM POD, SEEM3, PBTK', color = 'Exposure and PODs') + scale_color_manual(values = c('SEEM3 Exposure' = '#999999', 'POD NAM' = '#009E73', 'POD Traditional' = '#56B4E9'))

kpf_seem3_pbtk_ber <- ggplot(kpf_httk_bioactivity_seem3[!is.na(ber_pbtk_50) & !is.na(ber_pbtk_95) & ber_pbtk_50 < 1E3 & ber_pbtk_95 > 1E-6,], aes(y=dtxsid_factor_pbtk_pod)) + #geom_point(aes(y = log10(u95), color = 'SEEM3 Exposure'), size = 1) + 
  geom_pointrange(aes(x = log10(ber_pbtk_95), xmax = log10(ber_pbtk_50), xmin = log10(ber_pbtk_95), color = 'BER'), size = 1E-1) + #geom_point(aes(y = log10(fifth_percentile), color = 'POD Traditional'), shape = 15, size = 1) + 
  geom_vline(xintercept = 0, col = 'black') + 
  scale_x_continuous(breaks = seq(from = -7, to = 11, by = 2), limits = c(-7, 11)) + theme(axis.text.y = element_blank()) + #, axis.title.y = element_blank()) + 
  labs(x = 'log10 BER', y = 'Chemical', title = 'BER, PBTK', color = 'BER') + scale_color_manual(values = c('SEEM3 Exposure' = '#999999', 'BER' = '#009E73', 'POD Traditional' = '#56B4E9'))

grid.arrange(kpf_seem3_pbtk_pod, kpf_seem3_pbtk_ber, ncol = 2)
```

```{r}
kpf_3comp_all_pod_ber_order <- ggplot(kpf_httk_bioactivity_seem3[!is.na(ber_3comp_50) & !is.na(ber_3comp_95),], aes(y=dtxsid_factor_3comp)) + geom_point(aes(x = log10(u95), color = 'SEEM3 Exposure'), size = 1) + geom_pointrange(aes(x = log10(aed_3comp_95), xmax = log10(aed_3comp_50), xmin = log10(aed_3comp_95), color = 'POD NAM'), size = 1E-1) + geom_point(aes(x = log10(percentile_5th_pod_trad), color = 'POD Traditional'), shape = 15, size = 1) + #geom_hline(yintercept = 0, col = 'black')+
  scale_x_continuous(breaks = seq(from = -10, to = 4, by = 2), limits = c(-10, 4)) + theme(axis.text.y = element_blank()) + labs(x = 'log10 mg/kg-bw/day', y = 'Chemical', title = 'Comparison of traditional and NAM POD, SEEM3, 3COMP', color = 'Exposure and PODs') + scale_color_manual(values = c('SEEM3 Exposure' = '#999999', 'POD NAM' = '#009E73', 'POD Traditional' = '#56B4E9'))

kpf_3comp_all_ber_ber_order <- ggplot(kpf_httk_bioactivity_seem3[!is.na(ber_3comp_50) & !is.na(ber_3comp_95),], aes(y=dtxsid_factor_3comp)) + #geom_point(aes(y = log10(u95), color = 'SEEM3 Exposure'), size = 1) +
  geom_pointrange(aes(x = log10(ber_3comp_95), xmax = log10(ber_3comp_50), xmin = log10(ber_3comp_95), color = 'BER'), size = 1E-1) + #geom_point(aes(y = log10(fifth_percentile), color = 'POD Traditional'), shape = 15, size = 1) + 
  geom_vline(xintercept = 0, col = 'black') +
  scale_x_continuous(breaks = seq(from = -7, to = 11, by = 2), limits = c(-7, 11)) + theme(axis.text.y = element_blank()) + labs(x = 'log10 BER', y = 'Chemical', title = 'BER, 3COMP', color = 'BER') + scale_color_manual(values = c('SEEM3 Exposure' = '#999999', 'BER' = '#009E73', 'POD Traditional' = '#56B4E9'))


grid.arrange(kpf_3comp_all_pod_ber_order, kpf_3comp_all_ber_ber_order, ncol=2)
```

```{r, eval=FALSE}
kpf_pbtk_all_pod_ber_order <- ggplot(kpf_httk_bioactivity_seem3[!is.na(ber_pbtk_50) & !is.na(ber_pbtk_95),], aes(y=dtxsid_factor_pbtk)) + geom_point(aes(x = log10(u95), color = 'SEEM3 Exposure'), size = 1) + geom_pointrange(aes(x = log10(aed_pbtk_95), xmax = log10(aed_pbtk_50), xmin = log10(aed_pbtk_95), color = 'POD NAM'), size = 1E-1) + geom_point(aes(x = log10(percentile_5th_pod_trad), color = 'POD Traditional'), shape = 15, size = 1) + #geom_hline(yintercept = 0, col = 'black') +
  scale_x_continuous(breaks = seq(from = -10, to = 4, by = 2), limits = c(-10, 4)) + theme(axis.text.y = element_blank()) + labs(x = 'log10 mg/kg-bw/day', y = 'Chemical', title = 'Comparison of traditional and NAM POD, SEEM3, PBTK', color = 'Exposure and PODs') + scale_color_manual(values = c('SEEM3 Exposure' = '#999999', 'POD NAM' = '#009E73', 'POD Traditional' = '#56B4E9'))

kpf_pbtk_all_ber_ber_order <- ggplot(kpf_httk_bioactivity_seem3[!is.na(ber_pbtk_50) & !is.na(ber_pbtk_95),], aes(y=dtxsid_factor_pbtk)) + #geom_point(aes(y = log10(u95), color = 'SEEM3 Exposure'), size = 1) + 
  geom_pointrange(aes(x = log10(ber_pbtk_95), xmax = log10(ber_pbtk_50), xmin = log10(ber_pbtk_95), color = 'BER'), size = 1E-1) + #geom_point(aes(y = log10(fifth_percentile), color = 'POD Traditional'), shape = 15, size = 1) + 
  geom_vline(xintercept = 0, col = 'black') +
  scale_x_continuous(breaks = seq(from = -7, to = 11, by = 2), limits = c(-7, 11)) + theme(axis.text.y = element_blank()) + labs(x = 'log10 BER', y = 'Chemical', title = 'BER, PBTK', color = 'BER') + scale_color_manual(values = c('SEEM3 Exposure' = '#999999', 'BER' = '#009E73', 'POD Traditional' = '#56B4E9'))


grid.arrange(kpf_pbtk_all_pod_ber_order, kpf_pbtk_all_ber_ber_order, ncol = 2)
```


```{r}
kpf_seem3_3comp_pod_ber_order <- ggplot(kpf_httk_bioactivity_seem3[!is.na(ber_3comp_50) & !is.na(ber_3comp_95) & ber_3comp_50 < 1E3 & ber_3comp_95 > 1E-6,], aes(y=dtxsid_factor_3comp)) + geom_point(aes(x = log10(u95), color = 'SEEM3 Exposure'), size = 1) + geom_pointrange(aes(x = log10(aed_3comp_95), xmax = log10(aed_3comp_50), xmin = log10(aed_3comp_95), color = 'POD NAM'), size = 1E-1) + geom_point(aes(x = log10(percentile_5th_pod_trad), color = 'POD Traditional'), shape = 15, size = 1) + #geom_hline(yintercept = 0, col = 'black')+ 
  scale_x_continuous(breaks = seq(from = -9, to = 4, by = 2), limits = c(-9, 4)) + theme(axis.text.y = element_blank()) + labs(x = 'log10 mg/kg-bw/day', y = 'Chemical', title = 'Comparison of traditional and NAM POD, SEEM3, 3COMP', color = 'Exposure and PODs') + scale_color_manual(values = c('SEEM3 Exposure' = '#999999', 'POD NAM' = '#009E73', 'POD Traditional' = '#56B4E9'))

kpf_seem3_3comp_ber_ber_order <- ggplot(kpf_httk_bioactivity_seem3[!is.na(ber_3comp_50) & !is.na(ber_3comp_95) & ber_3comp_50 < 1E3 & ber_3comp_95 > 1E-6,], aes(y=dtxsid_factor_3comp)) + #geom_point(aes(y = log10(u95), color = 'SEEM3 Exposure'), size = 1) + 
  geom_pointrange(aes(x = log10(ber_3comp_95), xmax = log10(ber_3comp_50), xmin = log10(ber_3comp_95), color = 'BER'), size = 1E-1) + #geom_point(aes(y = log10(fifth_percentile), color = 'POD Traditional'), shape = 15, size = 1) +
  geom_vline(xintercept = 0, col = 'black') + 
  scale_x_continuous(breaks = seq(from = -7, to = 5, by = 2), limits = c(-7, 5)) + theme(axis.text.y = element_blank()) + labs(x = 'log10 BER', y = 'Chemical', title = 'BER, 3COMP', color = 'BER') + scale_color_manual(values = c('SEEM3 Exposure' = '#999999', 'BER' = '#009E73', 'POD Traditional' = '#56B4E9'))

grid.arrange(kpf_seem3_3comp_pod_ber_order, kpf_seem3_3comp_ber_ber_order, ncol=2)
```

```{r, eval=FALSE}
kpf_seem3_pbtk_pod_ber_order <- ggplot(kpf_httk_bioactivity_seem3[!is.na(ber_pbtk_50) & !is.na(ber_pbtk_95) & ber_pbtk_50 < 1E3 & ber_pbtk_95 > 1E-6,], aes(y=dtxsid_factor_pbtk)) + geom_point(aes(x = log10(u95), color = 'SEEM3 Exposure'), size = 1) + geom_pointrange(aes(x = log10(aed_pbtk_95), xmax = log10(aed_pbtk_50), xmin = log10(aed_pbtk_95), color = 'POD NAM'), size = 1E-1) + geom_point(aes(x = log10(percentile_5th_pod_trad), color = 'POD Traditional'), shape = 15, size = 1) + #geom_hline(yintercept = 0, col = 'black') + 
  scale_x_continuous(breaks = seq(from = -9, to = 4, by = 2), limits = c(-9, 4)) + theme(axis.text.y = element_blank()) + labs(x = 'log10 mg/kg-bw/day', y = 'Chemical', title = 'Comparison of traditional and NAM POD, SEEM3, PBTK', color = 'Exposure and PODs') + scale_color_manual(values = c('SEEM3 Exposure' = '#999999', 'POD NAM' = '#009E73', 'POD Traditional' = '#56B4E9'))

kpf_seem3_pbtk_ber_ber_order <- ggplot(kpf_httk_bioactivity_seem3[!is.na(ber_pbtk_50) & !is.na(ber_pbtk_95) & ber_pbtk_50 < 1E3 & ber_pbtk_95 > 1E-6,], aes(y=dtxsid_factor_pbtk)) + #geom_point(aes(y = log10(u95), color = 'SEEM3 Exposure'), size = 1) + 
  geom_pointrange(aes(x = log10(ber_pbtk_95), xmax = log10(ber_pbtk_50), xmin = log10(ber_pbtk_95), color = 'BER'), size = 1E-1) + #geom_point(aes(y = log10(fifth_percentile), color = 'POD Traditional'), shape = 15, size = 1) + 
  geom_vline(xintercept = 0, col = 'black') + 
  scale_x_continuous(breaks = seq(from = -7, to = 5, by = 2), limits = c(-7, 5)) + theme(axis.text.y = element_blank()) + labs(x = 'log10 BER', y = 'Chemical', title = 'BER, PBTK', color = 'BER') + scale_color_manual(values = c('SEEM3 Exposure' = '#999999', 'BER' = '#009E73', 'POD Traditional' = '#56B4E9'))

grid.arrange(kpf_seem3_pbtk_pod_ber_order, kpf_seem3_pbtk_ber_ber_order, ncol = 2)
```

Finally, we try to recreate Figure 3 from KPF paper. For reference, see [https://github.com/USEPA/Examining-the-Utility-of-In-Vitro-Bioactivity/blob/master/R/4_Main_text_and_Supp_Figures.R](KPF Figure 3 code) for the code.

```{r}
# Select the relevant columns
kpf_paper_data.table <- kpf_httk_bioactivity_seem3[, .(dtxsid, preferredName, pod.ratio.95, pod.nam.50, pod.nam.95, log.expo.95, log.p5.POD, ber.50, ber.95, ber.50.pod.50, ber.95.pod.50)]

# Convert table to long format
pod.ratio.master.long <- melt.data.table(kpf_paper_data.table, id.vars = c('dtxsid', 'preferredName', 'pod.ratio.95', 'pod.nam.50', 'pod.nam.95'), measure.vars = c('log.expo.95', 'pod.nam.95', 'log.p5.POD', 'ber.50', 'ber.95', 'ber.50.pod.50', 'ber.95.pod.50'), variable.name = c('Dose'))

# Sort tables
predictivity_sort <- sort(unique(pod.ratio.master.long[,pod.ratio.95]))
pod.ratio.master.long <- pod.ratio.master.long[order(-pod.ratio.95)]
pod.ratio.master <- kpf_paper_data.table[order(-pod.ratio.95)]

# Select relevant dose types
pod.ratio.plot <- pod.ratio.master.long[Dose %in% c('log.expo.95',
                                                    'pod.nam.95',
                                                    'log.max.AED',
                                                    'log.p5.POD')]

# Determine cutoffs
# Set up annotation boxes and sorting

predictivity_0_cutoff <- which(predictivity_sort>0)[1]
predictivity_2_cutoff<-which(predictivity_sort> 2.5)[1]

manu_1_arrow_x <- 4.5

size_box <- 24
top_first_box <- dim(pod.ratio.master)[[1]] # 506, Number of chemicals with complete data
bottom_first_box <- top_first_box - size_box
top_second_box <- predictivity_2_cutoff
bottom_second_box <- top_second_box - size_box
top_third_box <- predictivity_0_cutoff
bottom_third_box <- 0 #top_third_box - predictivity_0_cutoff
```

We build the first plot.

```{r}
manuscript_1  <- ggplot(data = pod.ratio.plot,
                        aes(x = value,
                            y = reorder(strtrim(preferredName, 30),pod.ratio.95), 
                            group = factor(Dose),
                            shape = factor(Dose), 
                            color = factor(Dose)))+
  geom_point() +
  geom_segment(aes(x=pod.nam.50,
                   xend=pod.nam.95,
                   y=reorder(strtrim(preferredName, 30),pod.ratio.95),
                   yend=reorder(strtrim(preferredName, 30),pod.ratio.95)),
               color = "#009E73",
               show.legend=FALSE)+
  xlab("log10 mg/kg-bw/day") +
  ylab('Chemical')+
  annotate("rect", 
           xmin = -10, 
           xmax = 4.5, 
           ymin = bottom_first_box, 
           ymax = top_first_box, 
           fill = "red", 
           alpha = 0.1, 
           size = 1, 
           color = "red") +
  annotate("rect", 
           xmin = -10, 
           xmax = 4.5, 
           ymin = bottom_second_box,  
           ymax = top_second_box, 
           fill = "red", 
           alpha = 0.1, 
           size = 1, 
           color = "red") +
  annotate("rect", 
           xmin = -10, 
           xmax = 4.5, 
           ymin = bottom_third_box,   
           ymax = top_third_box,  
           fill = "red", 
           alpha = 0.1, 
           size = 1, 
           color = "red") +
  geom_segment(aes(x = manu_1_arrow_x, 
                   y = top_first_box, 
                   xend = manu_1_arrow_x, 
                   yend = top_third_box),
               color = "black",
               arrow = arrow(type = "closed", 
                             angle = 10, 
                             ends="both")) +
  geom_segment(aes(x = manu_1_arrow_x, 
                   y = top_third_box, 
                   xend = manu_1_arrow_x, 
                   yend = bottom_third_box),
               color = "black",
               arrow = arrow(type = "closed", 
                             angle = 10, 
                             ends="both")) +
  annotate(geom="text", 
           x = 5, 
           y = mean(c(top_first_box, top_third_box)), 
           label = "POD ratio > 0", 
           color = "black",
           size = 3, 
           fontface="bold", 
           angle=90, 
           vjust=0.5) +
  annotate(geom="text", 
           x = 5.25, 
           y = mean(c(top_third_box, bottom_third_box)), 
           #y = mean(c(top_third_box)),
           label = "POD ratio \n < 0", 
           color = "black",
           size = 3, 
           fontface="bold", 
           angle=90, 
           vjust=0.5) +
  theme_bw() +
  theme(panel.border = element_blank(), 
        panel.grid.major.y = element_blank(),
        panel.grid.minor.y = element_blank(),
        axis.line = element_line(colour = "black"),
        axis.text = element_text(size=10),
        axis.title = element_text(size=12, face='bold'))+
  theme(axis.text.y = element_blank(),
        axis.ticks.y = element_blank())+
  theme(legend.position="bottom", legend.title=element_blank())+
  scale_x_continuous(breaks=seq(-9,5,1)) +
  coord_cartesian(xlim = c(-9, 5)) +
  scale_colour_manual(breaks=c('log.expo.95',
                               'pod.nam.95',
                               'log.max.AED',
                               'log.p5.POD'),
                      values=c("#999999",
                               "#009E73",
                               "#000000",
                               "#56B4E9"),
                      labels=c("ExpoCast","POD-NAM", "max AED", "POD-traditional")) +
  scale_shape_manual(breaks=c('log.expo.95',
                              'pod.nam.95',
                              'log.max.AED',
                              'log.p5.POD'),
                     values=c(19,19,17,15),
                     labels=c("ExpoCast","POD-NAM", "max AED", "POD-traditional"))

manuscript_1
```

Now for the accompanying side figures that focus on the three regions highlighted in red.

```{r}
dtxsid_a <- pod.ratio.master[c(1:24), dtxsid]
pod.ratio.plot.a <- pod.ratio.plot[dtxsid %in% dtxsid_a]

manuscript_2a <- ggplot(data = pod.ratio.plot.a, 
                        aes(x = value, 
                            y = reorder(strtrim(preferredName, 30), pod.ratio.95),
                            group = factor(Dose), 
                            color = factor(Dose), 
                            shape = factor(Dose))) + 
  coord_cartesian(xlim = c(-9, 5))+
  geom_point() +
  geom_segment(aes(x=pod.nam.50,
                   xend=pod.nam.95,
                   y=reorder(strtrim(preferredName, 30), pod.ratio.95),
                   yend=reorder(strtrim(preferredName, 30), pod.ratio.95)),
               color = "#009E73",
               show.legend=FALSE)+
  xlab("log10 mg/kg-bw/day") +
  theme_bw() +
  theme(legend.position="none") +
  theme(axis.title.y = element_blank()) +
  theme(axis.text.y = element_text(family = "sans", 
                                   face = "bold",
                                   size = 5))+
  scale_x_continuous(breaks=seq(-9,5,1)) +
  scale_colour_manual(breaks=c('log.expo.95',
                               'pod.nam.95',
                               'log.max.AED',
                               'log.p5.POD'),
                      values=c("#999999",
                                "#009E73",
                               "#000000",
                               "#56B4E9"),
                      labels=c("ExpoCast","POD-NAM", "max AED", "POD-traditional")) +
  scale_shape_manual(breaks=c('log.expo.95',
                              'pod.nam.95',
                              'log.max.AED',
                              'log.p5.POD'),
                     values=c(19,19,17,15),
                     labels=c("ExpoCast","POD-NAM", "max AED", "POD-traditional"))+ 
  annotate(geom="text", 
           x = 4.25, 
           y = 24, 
           label = "A", 
           color = "black", 
           hjust = 0, 
           vjust = 1, 
           size = 10)
manuscript_2a
```

```{r}
dtxsid_b <- pod.ratio.master[c((top_first_box - top_second_box + 1):(top_first_box - bottom_second_box + 1)), dtxsid] #183:207), dtxsid] #504 - top_second_box + 1:504 - bottom_second_box + 1
pod.ratio.plot.b <- pod.ratio.plot[dtxsid %in% dtxsid_b]

manuscript_2b <- ggplot(data = pod.ratio.plot.b, 
                        aes(x = value, 
                            y = reorder(strtrim(preferredName,30), pod.ratio.95),
                            group = factor(Dose), 
                            color = factor(Dose), 
                            shape = factor(Dose))) + 
  coord_cartesian(xlim = c(-9,5))+
  geom_point() +
  geom_segment(aes(x=pod.nam.50,
                   xend=pod.nam.95,
                   y=reorder(strtrim(preferredName, 30), pod.ratio.95),
                   yend=reorder(strtrim(preferredName, 30), pod.ratio.95)),
               color = "#009E73",
               show.legend=FALSE)+
  xlab("log10 mg/kg-bw/day") +
  theme_bw() +
  theme(legend.position="none") +
  theme(axis.title.y = element_blank()) +
  theme(axis.text.y = element_text(family = "sans", 
                                   face = "bold",
                                   size = 5))+
  scale_x_continuous(breaks=seq(-9,5,1)) +
  scale_colour_manual(breaks=c('log.expo.95',
                               'pod.nam.95',
                               'log.max.AED',
                               'log.p5.POD'),
                      values=c("#999999",
                              "#009E73",
                               "#000000",
                               "#56B4E9"),
                      labels=c("ExpoCast","POD-NAM", "max AED", "POD-traditional")) +
  scale_shape_manual(breaks=c('log.expo.95',
                              'pod.nam.95',
                              'log.max.AED',
                              'log.p5.POD'),
                     values=c(19,19,17,15),
                     labels=c("ExpoCast","POD-NAM", "max AED", "POD-traditional"))+ 
  annotate(geom="text", 
           x = 4.25, 
           y = 24, 
           label = "B", 
           color = "black", 
           hjust = 0, 
           vjust = 1, 
           size = 10)
manuscript_2b
```

```{r}
dtxsid_c <- pod.ratio.master[c((top_first_box - top_third_box + 1):(top_first_box - bottom_third_box + 1)), dtxsid] #449:504), dtxsid] #504 - top_third_box + 1: 504 - bottom_third_box + 1
pod.ratio.plot.c <- pod.ratio.plot[dtxsid %in% dtxsid_c]

manuscript_2c <- ggplot(data = pod.ratio.plot.c, 
                        aes(x = value, 
                            y = reorder(strtrim(preferredName,30), pod.ratio.95),
                            group = factor(Dose), 
                            color = factor(Dose), 
                            shape = factor(Dose))) + 
  coord_cartesian(xlim = c(-9,5))+
  geom_point() +
  geom_segment(aes(x=pod.nam.50,
                   xend=pod.nam.95,
                   y=reorder(strtrim(preferredName, 30), pod.ratio.95),
                   yend=reorder(strtrim(preferredName, 30), pod.ratio.95)),
               color = "#009E73",
               show.legend=FALSE)+
  xlab("log10 mg/kg-bw/day") +
  theme_bw() +
  theme(legend.position="none") +
  theme(axis.title.y = element_blank()) +
  theme(axis.text.y = element_text(family = "sans", 
                                   face = "bold",
                                   size = 5))+
  scale_x_continuous(breaks=seq(-9,5,1)) +
  scale_colour_manual(breaks=c('log.expo.95',
                               'pod.nam.95',
                               'log.max.AED',
                               'log.p5.POD'),
                      values=c("#999999",
                               "#009E73",
                               "#000000",
                               "#56B4E9"),
                      labels=c("ExpoCast","POD-NAM", "max AED", "POD-traditional")) +
  scale_shape_manual(breaks=c('log.expo.95',
                              'pod.nam.95',
                              'log.max.AED',
                              'log.p5.POD'),
                     values=c(19,19,17,15),
                     labels=c("ExpoCast","POD-NAM", "max AED", "POD-traditional"))+ 
  annotate(geom="text", 
           x = 4.25, 
           y = 42, 
           label = "C", 
           color = "black", 
           hjust = 0, 
           vjust = 1, 
           size = 10)
manuscript_2c
```

And finally to combine them all.

```{r}
layout <- matrix(c(1,1,2,2,2,
                   1,1,3,3,3,
                   1,1,4,4,4,
                   1,1,4,4,4), nrow=4, byrow=TRUE)

# multiplot was obtained from
# http://www.cookbook-r.com/Graphs/Multiple_graphs_on_one_page_%28ggplot2%29/
multiplot <- function(..., plotlist=NULL, file, cols=1, layout=NULL) {
  require(grid)
  
  # Make a list from the ... arguments and plotlist
  plots <- c(list(...), plotlist)
  
  numPlots = length(plots)
  
  # If layout is NULL, then use 'cols' to determine layout
  if (is.null(layout)) {
    # Make the panel
    # ncol: Number of columns of plots
    # nrow: Number of rows needed, calculated from # of cols
    layout <- matrix(seq(1, cols * ceiling(numPlots/cols)),
                     ncol = cols, nrow = ceiling(numPlots/cols))
  }
  
  if (numPlots==1) {
    print(plots[[1]])
    
  } else {
    # Set up the page
    grid.newpage()
    pushViewport(viewport(layout = grid.layout(nrow(layout), ncol(layout))))
    
    # Make each plot, in the correct location
    for (i in 1:numPlots) {
      # Get the i,j matrix positions of the regions that contain this subplot
      matchidx <- as.data.frame(which(layout == i, arr.ind = TRUE))
      
      print(plots[[i]], vp = viewport(layout.pos.row = matchidx$row,
                                      layout.pos.col = matchidx$col))
    }
  }
}

multiplot(manuscript_1, manuscript_2a, manuscript_2b, manuscript_2c, layout = layout)
```
Save image file.
```{r, eval=FALSE, echo=FALSE}
pdf(file = './JSS/BER_POD_fig1.pdf',
    width = 9,
    height = 12)
multiplot(manuscript_1, manuscript_2a, manuscript_2b, manuscript_2c, layout = layout)
dev.off()
```

We make some observations on the differences of BERs derived from the 95th and 50th percentile CSS values and from the traditional POD methods.

```{r}
pod.ratio.master[ber.95 < 0, .N]
pod.ratio.master[ber.95 < 0 & ber.95.pod.50 > 0, .N]
pod.ratio.master[ber.95 < 0 & ber.95.pod.50 < 0, .N]
pod.ratio.master[ber.95 > 0, .N]
pod.ratio.master[ber.95 > 0 & ber.95.pod.50 > 0, .N]
pod.ratio.master[ber.95 > 0 & ber.95.pod.50 < 0, .N]


summary(pod.ratio.master[ber.95 < 0 & ber.95.pod.50 > 0, ber.95])
summary(pod.ratio.master[ber.95 < 0 & ber.95.pod.50 > 0, ber.95.pod.50])
summary(pod.ratio.master[ber.95 < 0 & ber.95.pod.50 < 0, ber.95])
summary(pod.ratio.master[ber.95 < 0 & ber.95.pod.50 < 0, ber.95.pod.50])

```
87 chemicals have 95th percentile CSS NAM-derived POD BER that is negative, indicating potential for hazard. Of these, 37 have positive BER using 50th percentile CSS values, which indicates they may be borderline hazardous, while the remaining 50 have negative values, indicating greater likelihood that they are indeed hazardous. For the borderline chemicals, the 95th percentile BER values range between -1.040 and -0.0173 log10 units while the 50th percentile BER values range between 0.008 and 0.935 log10 units. For the 50 chemicals with both BER values less than zero, the 95th percentile BER values range between -5.476 to -0.385 and the 50th percentile BER values range between -4.957 and -0.0150 log10 units.


In the study by Paul-Friedman et al, they observe that 48 chemicals exhibit $\log_{10}\text{POD Ratio}_{95} < 0$. We note these chemicals here and compare to the set of chemicals with current data that also exhibit this ratio.

```{r}
kpf_2020_chems <- c('DTXSID9034818', 'DTXSID2032683', 'DTXSID9023914', 'DTXSID4032405', 'DTXSID4032611', 'DTXSID3032464', 'DTXSID9024063', 'DTXSID4020375', 'DTXSID9032327', 'DTXSID3024102', 'DTXSID1024174', 'DTXSID3022162', 'DTXSID2020341', 'DTXSID0021389', 'DTXSID6021086', 'DTXSID8023846', 'DTXSID6024177', 'DTXSID6032354', 'DTXSID3020122', 'DTXSID0023951', 'DTXSID7020508', 'DTXSID9020790', 'DTXSID7020479', 'DTXSID3020679', 'DTXSID4024066', 'DTXSID5020528', 'DTXSID2032552', 'DTXSID2032637', 'DTXSID2034962', 'DTXSID7024902', 'DTXSID1020855', 'DTXSID3024316', 'DTXSID9020247', 'DTXSID4024729', 'DTXSID7021869', 'DTXSID9020370', 'DTXSID8020620', 'DTXSID5023950', 'DTXSID0034930', 'DTXSID8024234', 'DTXSID1022265', 'DTXSID6023600', 'DTXSID3020964', 'DTXSID7020182', 'DTXSID4024145', 'DTXSID5032577', 'DTXSID4020458', 'DTXSID0020446')

pod.ratio.master[dtxsid %in% kpf_2020_chems,]
pod.ratio.master[dtxsid %in% kpf_2020_chems & pod.ratio.95 > 0, .N]
pod.ratio.master[dtxsid %in% kpf_2020_chems & pod.ratio.95 < 0, .N]
summary(pod.ratio.master[dtxsid %in% kpf_2020_chems, .(pod.ratio.95)])
pod.ratio.master[dtxsid %in% kpf_2020_chems & pod.ratio.95 < 0 & ber.95 > 0, .N]
pod.ratio.master[dtxsid %in% kpf_2020_chems & pod.ratio.95 < 0 & ber.95 < 0, .N]
pod.ratio.master[dtxsid %in% kpf_2020_chems & pod.ratio.95 < 0 & ber.95 < 0, ]

```
Observe that of the 48 chemicals identified in that paper, 44 have sufficient data for inclusion in the current analysis. The chemical with identifier 'DTXSID3032464' is not included in the `HTTKHUMANv2` list of chemicals despite having httk data (from an older version but not the current version, an artifact from lack of data versions applied to data behind the APIs), the chemicals 'DTXSID6024177', 'DTXSID7020508', and 'DTXSID3020679' lack sufficient httk data. All four have sufficient bioactivity, exposure, and hazard data, but were filtered out due to missing httk data or exclusion from the `HTTKHUMANv2` list of chemicals. Of the 44 with sufficient data, 18 have a more conservative pod.nam.95 than log.p5.POD, while 26 have a more conservative log.p5.POD than pod.nam.95. The range of pod.ratio.95 values fall within a window of -3.713 to 3.657 log units and a median value of -0.08068.

Observe that only one chemical, 'DTXSID9024063', had a negative ber.95 using pod.nam.95 and 95th percentile CSS value. This indicates that of the chemicals identified in Paul-Friedman et al with more conservative log.p5.POD than pod.nam.95, only a single chemical is flagged as potentially hazardous to human health given the SEEM3 exposure predictions.


```{r}
pod.ratio.master[pod.ratio.95 > 0, .N]
pod.ratio.master[pod.ratio.95 < 0, .N]
pod.ratio.master[pod.ratio.95 < 0]
```
We observe that 55 chemicals in the present study have a more conservative POD traditional than POD NAM 95 value, indicating 28 additional chemicals from the previous study exhibiting this behavior. 

```{r}
pod.ratio.master[pod.ratio.95 < 0 & ber.95 > 0, .N]
pod.ratio.master[pod.ratio.95 < 0 & ber.95 < 0, .N]
pod.ratio.master[pod.ratio.95 < 0 & ber.95 < 0, ]
pod.ratio.master[log.p5.POD > pod.nam.50, .N]
pod.ratio.master[log.p5.POD < pod.nam.50, .N]
```
The same chemical is flagged as potentially hazardous, so of the chemicals with more conservative POD trad than POD NAM, again there is only a single instance where the BER is negative.

We examine when using the POD_trad in the BER computation yields a hazardous flag. Note that ber.95 is pod.nam.95 - log.expo.95 and pod.ratio.95 is log.p5.POD - pod.nam.95, so computing the log10 BER using the same exposure but POD_trad amounts to adding these values together. We check when this sum is negative.

```{r}
pod.ratio.master[ber.95 + pod.ratio.95 < 0, ]
```
There are nine chemicals flagged as potentially hazardous with a negative log10 BER using the POD_traditional instead of the POD_NAM, five of which have a more conservative POD_traditional than POD_NAM. five of these have negative log10 BER using POD_NAM, so only four are missed when not using POD_traditional. Of these four, three have a log10 BER value between 0.064 and 0.420, while the fourth has a log10 BER value of 2.753; the first three are borderline potentially hazardous while the last one is a true miss.

We now examine the chemicals in which BER is negative.

```{r}
pod.ratio.master[ber.95 > 0, .N]
pod.ratio.master[ber.95 < 0, .N]
pod.ratio.master[ber.95 > 0 & ber.95 + pod.ratio.95 < 0, .N]
```
There are 87 chemicals flagged with negative log10 BER using POD NAM, and only 4 with negative POD_trad BER and positive POD_NAM BER. From this, it is clear that POD_NAMs generally provide a protective POD value as it concerns BER. 

```{r}

```


We grab some product and functional use data on these four chemicals.

```{r, eval=FALSE}
pod_nam_trad_outlier_function <- rbindlist(get_exposure_functional_use_batch(pod.ratio.master[ber.95 > 0 & ber.95 + pod.ratio.95 < 0, dtxsid]))
pod_nam_trad_outlier_function[, .N, by = .(functioncategory)][order(-N)]
pod_nam_trad_outlier_function[, .(number_of_dtxsids = length(unique(dtxsid))), by = .(functioncategory)][order(-number_of_dtxsids)]

pod_nam_hazard <- rbindlist(get_exposure_functional_use_batch(pod.ratio.master[ber.95<0, dtxsid]))
pod_nam_hazard[, .N, by = .(functioncategory)][order(-N)]
pod_nam_hazard[, .(number_of_dtxsids = length(unique(dtxsid))), by = .(functioncategory)][order(-number_of_dtxsids)]
```

We plot credible interval of exposure to BER using POD_NAM and CSS_95.

```{r}
credible_ber <- kpf_httk_bioactivity_seem3[, .(dtxsid, preferredName, interval_length = log10(u95/l95), ber.95)]
cor(credible_ber[, .(interval_length, ber.95)])
ggplot(credible_ber, aes(interval_length, ber.95)) + geom_point() + labs(x = 'Exposure Credible interval length in log10 units', y = 'Log10 Bioactivity Exposure Ratio')
```
Save image file.
```{r, eval=FALSE, echo=FALSE}
BER_Credible_Interval_image <- ggplot(credible_ber, aes(interval_length, ber.95)) + geom_point() + labs(x = 'Exposure Credible interval length in log10 units', y = 'Log10 Bioactivity Exposure Ratio')
pdf(file = './JSS/BER_CredibleInterval_fig2.pdf')
BER_Credible_Interval_image
dev.off()
```

```{r}
cred_ber_lm <- lm(ber.95 ~ interval_length, data = credible_ber)
cred_ber_lm
summary(cred_ber_lm)
```

```{r}
sessionInfo()
```


```{r, include=FALSE}
end_vignette()
```
